# Supplementary material for: Bringing the Heavy Chain to Light: Creating a Symmetric, Bivalent IgG-Like Bispecific
Source: Antibodies (Basel). 2020 Nov 6;9(4):62. doi: 10.3390/antib9040062 (PMC7709125; doi:10.3390/antib9040062)
Supplement: Supplementary file 1 [file antibodies-09-00062-s001.zip]

Archive with 2 entries (2 files):
- 20200728 Table S1. Crystallographic Statistics.xlsx
- Supplementary Figures_2xVH Paper.pdf
